# Supplementary material for: Radiolytic Gas Production from Aluminum Coupons (Alloy 1100 and 6061) in Helium Environments—Assessing the Extended Storage of Aluminum Clad Spent Nuclear Fuel
Source: Materials (Basel). 2022 Oct 19;15(20):7317. doi: 10.3390/ma15207317 (PMC9607483; doi:10.3390/ma15207317)
Supplement: Supplementary file 1 [file materials-15-07317-s001.zip]

Archive with 1 entries (1 files):
- materials-1917290-supplementary.pdf
